# Supplementary material for: In Silico Identification and Functional Characterization of Genetic Variations across DLBCL Cell Lines
Source: Cells. 2023 Feb 12;12(4):596. doi: 10.3390/cells12040596 (PMC9954129; doi:10.3390/cells12040596)
Supplement: Supplementary file 1 [file cells-12-00596-s001.zip]

Archive with 1 entries (1 files):
- Revisied_Supplementary_Tables.xlsx
