# Supplementary material for: In Silico Identification and Functional Characterization of Genetic Variations across DLBCL Cell Lines
Source: Cells. 2023 Feb 12;12(4):596. doi: 10.3390/cells12040596 (PMC9954129; doi:10.3390/cells12040596)
Supplement: Supplementary file 1 [file cells-12-00596-s001.zip › Revisied_Supplementary_Tables.xlsx]

## Sheet: Table S1
Table S1: Charactersitics of DLBCL cell lines
Cell line	Subtype	Age	Gender	NCBI SRA Accession #	Genome ancestary (Major)	Key sequence variants	Selected sequence variants in Morin et al [11]	Key structural variations*
OCI-LY1	GCB	44	Male	SRR1236466	N/A	-	BCL2, TP53, EZH2	t(14;18)
NU-DHL-1	GCB	73	Male	SRR1236467	European, North (56.54%)	TP53, KRAS	-	t(3;8) and t(14;18)
DB	GCB	45	Male	SRR1236468	European, North (67.72%)	TP53	BCL2, TP53, EZH2	t(14;18)
OCI-LY7	GCB	49	Male	SRR1236470	European, North (69.58%)	TP53	BCL2, BCL6, TP53	t(8;14)
DOHH-2	GCB	60	Male	SRR1236474	European, North (69.22%)	TP53 (unconfirmed)	-	t(8;14) and t(14;18)
WSU-DLCL2	GCB	41	Male	SRR1236475	European, North (66.1%)	EZH2, TP53,	BCL2, EZH2	t(14;18)
SU-DHL-6	GCB	43	Male	SRR1236476	European, North (59.54%)	EZH2, TP53, KMT2D	BCL2, TP53, EZH2	t(14;18)
NU-DUL-1	ABC	43	Male	SRR1236469	European, North (63.99%)	TP53, KRAS	TP53	t(8;14)
MD903	ABC	38	Male	SRR1236472	Japanese	-	-	-
SU-DHL-9	ABC	59	Male	SRR1236473	N/A	KMT2D, TP53	-	-
OCI-LY19	ABC	27	Female	SRR1236477	European, North (53.54%)	NRAS	BCL6	-
* reported in DSMZ: German Collection of Microorganisms and Cell Cultures

## Sheet: Table S2
Table S2: Distribution of SSVs, CNVs and SVs across chromosomes
	Inv	L1	ALU	SVA	TRA	Copy Gain	Copy Loss	SSVs
chr1	86	127	761	44	995	1616	353	1130569
chr2	97	96	723	16	1064	939	238	972358
chr3	29	59	388	36	1111	303	157	564910
chr4	22	107	466	17	1243	529	308	748796
chr5	74	94	532	26	977	550	182	608426
chr6	17	47	503	28	1154	515	178	584239
chr7	63	106	430	26	985	639	242	855436
chr8	17	63	428	12	850	439	257	450549
chr9	35	167	646	26	656	488	167	1018683
chr10	20	25	435	14	855	461	145	589697
chr11	35	44	361	31	883	394	120	429580
chr12	44	32	391	14	738	482	187	422086
chr13	27	43	370	16	670	354	133	286765
chr14	28	42	263	12	531	313	167	303773
chr15	3	49	320	13	566	407	117	400970
chr16	33	69	213	29	496	692	144	559107
chr17	4	12	155	8	515	535	179	394554
chr18	7	23	192	5	465	184	72	256075
chr19	14	36	99	27	522	253	74	252240
chr20	5	27	108	16	456	334	75	377373
chr21	2	44	138	1	277	538	81	418640
chr22	1	18	78	17	275	268	160	214623

## Sheet: Table S3
Table S3: List of oncogenes (Bold) and tumor suppressor genes spanning small sequence variants in DLBCL cell lines
OCI-LY1	NU-DHL-1	DB	NU-DUL-1	OCI-LY7	MD903	SU-DHL-9	DOHH-2	WSU-DLCL2	SU-DHL-6	OCI-LY19
BCL2	BCL2	BCL2	BCR	AFF1	ABL1	ARNT	BCR	BCL2	BCL2	BCL2
CLTCL1	BCR	BCL9	FOXO3	AKAP9	BCL6	BRAF	CCND3	CREBBP	EGFR	BCL6
EGFR	CCND3	BCR	KRAS	BCL6	BCR	FCGR2B	FCGR2B	FCGR2B	FCGR2B	BCR
FCGR2B	CREBBP	KIAA1549	MN1	BCR	BTG1	FGFR1	FIP1L1	FIP1L1	FOXO3	CASC5
MYH9	FCGR2B	NOTCH2	MYC	CARS	CARD11	MN1	FOXO3	FLT3	HOOK3	FCGR2B
NOTCH2	KIAA1549	PCSK7	NOTCH2	CCND3	CD79B	MYC	KIAA1549	FOXO3	NOTCH2	FIP1L1
NTRK1	KIT	PDE4DIP	NSD1	FCGR2B	FCRL4	NOTCH2	MYC	MLLT10	PDE4DIP	KIT
PBX1	KRAS	RUNX1	PDE4DIP	FOXO3	GMPS	PAX3	NOTCH2	NOTCH2	PICALM	MLLT6
PCSK7	MYC	USP6	RUNX1	HSP90AA1	JAK1	PAX8	NUP98	PDE4DIP	POU2AF1	NOTCH2
PDE4DIP	MYH11	APC	TTL	IL21R	KIAA1549	PDE4DIP	PDE4DIP	PICALM	RUNX1	NR4A3
PICALM	MYH9	HNF1A	USP6	KTN1	LCP1	PICALM	PICALM	RUNX1	TOP1	PDE4DIP
POU2AF1	NOTCH2	NF1	BMPR1A	MLLT10	MAML2	RAP1GDS1	RUNX1	USP6	TTL	PICALM
RUNX1	PDE4DIP	PMS2	FANCD2	NOTCH2	NOTCH2	RUNX1	USP6	APC	USP6	RUNX1
TRIM24	PICALM	SMAD4	HNF1A	PCSK7	NSD1	TTL	APC	FANCD2	BMPR1A	USP6
TTL	RUNX1	TP53	TP53	PDE4DIP	NUMA1	USP6	HNF1A	HNF1A	EP300	ZNF384
USP6	USP6			RUNX1	PCSK7	APC	SDHC	PMS2	FANCD2	APC
APC	HNF1A			USP6	PDE4DIP	ATM	TNFAIP3	TP53	PIK3R1	EP300
CBLB	NF2			APC	PICALM	EP300			PMS2	FANCD2
FANCD2	SMAD4			ATM	PIM1	FANCD2			SMAD4	HNF1A
HNF1A	TP53			FANCA	TTL	FAS			TP53	PMS2
PMS2				FANCD2	USP6	HNF1A				SMAD4
SMAD4				HNF1A	ZNF331	PHOX2B
TP53				SMAD4	APC	TET2
				SMARCA4	FANCD2	TP53
				TP53	NF1
					PIK3R1
					PMS2
					SDHC
					SMAD4
					VHL

## Sheet: Table S4
Table S4: List of oncogenes (Bold) and tumor suppressor genes spanning CNVs in DLBCL cell lines
OCI-LY1	NU-DHL-1	DB	NU-DUL-1	OCI-LY7	MD903	SU-DHL-9	DOHH-2	WSU-DLCL2	SU-DHL-6	OCI-LY19
ERC1	AKAP9	BCL6	ABL2	NOTCH2	ATF1	CCND3	NOTCH2	EGFR	CARS1	NOTCH2
JAK2	CCND2	EIF4A2	ARNT	PDE4DIP	CDX2	FGFR1OP	PDE4DIP	FOXO1	CCND3	PDE4DIP
KDM5A	CDK6	ETV5	BCL9	ERCC5	FCRL4	FOXP1	CDKN2A	HSP90AA1	DEK	TSHR
MYC	ERC1	LPP	FCGR2B		FLT3	MITF		IKZF1	FGFR3	MAP2K4
NCOA2	ETV6	NOTCH2	FCRL4		NOTCH2	MYB		LCP1	H4C9	TP53
NOTCH2	KDM5A	PAX5	FGFR1OP		PAX5	NOTCH2		LPP	HMGA1
PDE4DIP	KRAS	PDE4DIP	FOXO1		PDE4DIP	PDE4DIP		NOTCH2	HSP90AB1
POU2AF1	LIFR	TFRC	HIP1		REL	TFEB		PDE4DIP	IRF4
PRDM16	MLLT3	FANCE	HSP90AB1		ZMYM2	FANCE		TFRC	LMO1
RUNX1T1	NFIB		IRF4		CDKN2A			BMPR1A	NOTCH2
ZBTB16	NOTCH2		LHFPL6					CBLB	NSD2
FANCE	PAX5		MITF					FAS	PAX5
FAS	PDE4DIP		MLLT11					PTEN	PDE4DIP
PTEN	PPARG		MUC1					RB1	PIM1
SUFU	PSIP1		NCOA1						RHOH
WRN	RAF1		NOTCH2						SRSF3
	SRGAP3		NTRK1						TFEB
	ZNF384		PDE4DIP						WRN
	CDKN2A		PRCC						WT1
			PRRX1
			RAD51B
			TPM3
			TPR
			FANCE

## Sheet: Table S5
Table S5: List of oncogenes (Bold) and tumour suppressor genes overlapping Inversions in DLBCL cell lines
OCI-LY1	NU-DHL-1	DB	NU-DUL-1	OCI-LY7	MD903	SU-DHL-9	DOHH-2	WSU-DLCL2	SU-DHL-6	OCI-LY19
ABL2	ABL2	ABL2	ABL2	ABL2	ABL2	ABL2	ABL2	ABI1	ABL2	ABL2
ARHGEF12	ACSL6	AFF3	ARNT	AKAP9	CBFB	CCND1	AFF1	ABL2	CCND1	AFF1
ATF1	AFF4	AKT2	BCL10	CDK6	CDH11	GOPC	ATF1	ATF1	MALAT1	AFF3
BCL7A	AKAP9	ALK	BCL9	CTNNB1	FUS	HSP90AB1	BCL3	BCL7A	NUMA1	ALK
BIRC3	ARHGAP26	ATF1	EPS15	EGFR	HERPUD1	MALAT1	BCL7A	BTG1	PRDM16	ARNT
BTG1	ARNT	BCL11A	FCGR2B	ELN	MAF	NUMA1	BTG1	CDK4	PRRX1	BCL10
CCND1	BCL10	BCL3	FCRL4	FGFR3	PRRX1	PRRX1	CCND1	DDIT3	RPL22	BCL11A
CDK4	BCL9	BCL7A	JAK1	FOXP1	RAP1GDS1	RNF217-AS1	CD79A	EGFR	MEN1	BCL9
CHCHD7	BIRC3	BRD4	JUN	HIP1	CDH1	ROS1	CDK4	ELN	SDHAF2	BRAF
COX6C	BRAF	BTG1	MLLT11	IKZF1	CDKN2A	EXT1	CHIC2	ERBB2		CHN1
DDIT3	CCND1	CBFB	MUC1	MET	CYLD	MEN1	CIC	ETV4		CREB3L2
DDX10	CDK6	CD79A	NOTCH2	MITF	ERCC5	SDHAF2	DDIT3	FOXO1		ELK4
DDX6	CLP1	CDH11	NRAS	NCKIPSD			FIP1L1	HIP1		EML4
FGFR1	CNTRL	CDK4	NTRK1	NFKB2			HMGA2	HMGA2		EPS15
FOXO1	CREB3L2	CEBPA	PBX1	NSD2			HOXC11	HMGN2P46		FCGR2B
HMGA2	EGFR	CIC	PDE4DIP	PPARG			HOXC13	HOXC11		FCRL4
HOOK3	ELK4	CRTC1	PICALM	PRRX1			IL2	HOXC13		FOXP1
HOXC11	ELN	DDIT3	PRCC	RAF1			KDR	IKZF1		HOXD11
HOXC13	EPS15	ELL	PRRX1	SMO			KIT	KAT6B		HOXD13
KAT6A	FCGR2B	EML4	RBM15	SRGAP3			KLK2	LASP1		IL2
KMT2A	FCRL4	FOXP1	STIL	TFG			MALAT1	LCP1		JAK1
LCP1	GNAQ	FUS	TAL1	TLX1			MDM2	LHFPL6		JUN
LHFPL6	HIP1	GNAQ	TPM3	BMPR1A			NACA	MDM2		KIAA1549
MALAT1	HNRNPA2B1	HERPUD1	TPR	CBLB			NUMA1	MLLT10		LCK
MAML2	HOXA11	HMGA2	TRIM33	FANCD2			PDGFRA	MLLT6		MDM4
MDM2	HOXA13	HOXC11	CDKN2C	FAS			PRRX1	NACA		MDS2
MYC	HOXA9	HOXC13	PIK3R1	MLH1			PTPN11	NCOA4		MET
NACA	IKZF1	JAK3	SDHC	PTEN			RAP1GDS1	PML		MITF
NCOA2	IL6ST	KAT6B		SBDS			RHOH	PRRX1		MLLT11
NFKB2	JAK1	KLK2		SETD2			CBLC	PTPN11		MPL
NSD3	JAZF1	LCK		SUFU			ERCC2	RARA		MUC1
NUMA1	JUN	LYL1		VHL			EXT1	RET		MYCL
PAFAH1B2	KIAA1549	MAF		XPC			HNF1A	TCF12		NCOA1
PCM1	LCK	MDM2					MEN1	THRAP3		NOTCH2
PCSK7	LMO2	MDS2					PHOX2B	BMPR1A		NRAS
PICALM	MALAT1	MITF					SDHAF2	BRCA1		NTRK1
PLAG1	MAML2	MLLT1					TET2	BRCA2		PAX7
POU2AF1	MDM4	MLLT3						ERCC5		PAX8
PRRX1	MDS2	NACA						GATA3		PBX1
PTPN11	MET	NCOA1						HNF1A		PDE4DIP
TCEA1	MLLT11	NR4A3						KLF6		PRCC
TLX1	MPL	OMD						PRF1		PRRX1
ZBTB16	MUC1	PAX5						PTEN		RAP1GDS1
ATM	MYC	PAX7						SBDS		RBM15
BRCA2	MYCL	PAX8								REL
EXT1	NOTCH2	PRRX1								SFPQ
FAS	NR4A3	PTPN11								SLC45A3
HNF1A	NRAS	REL								SMO
MEN1	NTRK1	SFPQ								STIL
PTEN	NUMA1	SH3GL1								TAL1
RB1	OMD	SYK								TFG
SDHAF2	PAX7	TET1								THRAP3
SDHD	PBX1	TFG								TPM3
SUFU	PDE4DIP	TFPT								TPR
WRN	PICALM	THRAP3								TRIM24
	PRCC	TPM4								TRIM33
	PRRX1	TTL								TTL
	RBM15	ZNF331								CDC73
	SFPQ	CBLB								CDKN2C
	SLC45A3	CBLC								ERCC3
	SMO	CDH1								MSH2
	STIL	CDKN2A								MSH6
	SYK	CYLD								MUTYH
	TAL1	ERCC2								SDHB
	TAL2	ERCC3								SDHC
	THRAP3	FANCC								TET2
	TPM3	FANCG
	TPR	HNF1A
	TRIM24	MSH2
	TRIM33	MSH6
	APC	PRF1
	CDC73	PTCH1
	CDKN2A	SDHB
	CDKN2C	SMARCA4
	DDB2	XPA
	EXT2
	FANCC
	FANCF
	MEN1
	MUTYH
	PIK3R1
	PTCH1
	SBDS
	SDHAF2
	SDHB
	SDHC
	WT1
	XPA

## Sheet: Table S6
Table S6: List of Oncogenes (Bold) and tumor suppressor genes overlapping MEIs in DLBCL cell lines
OCI-LY1			NU-DHL-1			DB			NU-DUL-1			OCI-LY7			MD903			SU-DHL-9			DOHH-2			WSU-DLCL2			SU-DHL-6			OCI-LY19
ALU	LINE	SVA	ALU	LINE	SVA	ALU	LINE	SVA	ALU	LINE	SVA	ALU	LINE	SVA	ALU	LINE	SVA	ALU	LINE	SVA	ALU	LINE	SVA	ALU	LINE	SVA	ALU	LINE	SVA	ALU	LINE	SVA
ARHGAP26	-	RAF1	ALK	-	RAF1	CHN1	-	-	AFF3	-	-	AFF3	-	-	ABI1	LPP	-	ABI1	-	RAF1	ALK	-	-	ALK	-	-	CHN1	-	RAF1	ALK	-	-
CHN1			CHN1			MECOM			ARHGAP26			NOTCH2			AC124319.1			CHN1			ARHGAP26			CHN1			NOTCH2			LPP
MECOM			NOTCH2			NOTCH2			NOTCH2			NR4A3			MLLT3			NOTCH2			MECOM			MECOM			RAD51B			RAD51B
			WT1			WT1						PDE4DIP			NOTCH2			RAD51B			MET			NOTCH2						WT1
															WT1						NOTCH2			SS18L1
